# Supplementary material for: Field and laboratory metabolism and thermoregulation in rhinoceros auklets
Source: PeerJ. 2021 May 18;9:e11460. doi: 10.7717/peerj.11460 (PMC8139268; doi:10.7717/peerj.11460)
Supplement: Supplemental Information 1 [file peerj-09-11460-s001.xlsx]

## Sheet: Supplemental Table 1
Supplemental Table 1. The details of body mass, resting metabolic rates in air and on water and sapling year.
ID	Experiment	Air/water temperature (℃)	Body mass (g)	Resting metabolic rates (kJ/g/h)	Year
1613	In Air	5	580	0.0245414	2016
1614	In Air	5	520	0.0333426	2016
1615	In Air	5	515	0.0318582	2016
1616	In Air	5	635	0.0228567	2016
1617	In Air	5	560	0.0266554	2016
1625	In Air	5	540	0.0231729	2016
1626	In Air	5	510	0.0249911	2016
1627	In Air	5	520	0.024474	2016
1731	In Air	10	550	0.0226455	2017
1501	In Air	10	546	0.0251603	2015
1502	In Air	10	506	0.0211615	2015
1503	In Air	10	532	0.0233083	2015
1504	In Air	10	600	0.0304328	2015
1505	In Air	10	531	0.0213332	2015
1618	In Air	15	600	0.0243999	2016
1620	In Air	15	550	0.0249425	2016
1622	In Air	15	510	0.0312195	2016
1623	In Air	15	530	0.0228279	2016
1624	In Air	15	510	0.0239425	2016
1628	In Air	15	560	0.0313593	2016
1629	In Air	15	580	0.0260362	2016
1732	In Air	20	620	0.0287148	2017
1733	In Air	20	530	0.0270365	2017
1734	In Air	20	620	0.0251596	2017
1735	In Air	20	540	0.0264337	2017
1736	In Air	20	620	0.0251596	2017
1737	In Air	20	585	0.0240454	2017
1506	On Water	5	546	0.0465912	2015
1507	On Water	5	585	0.0560266	2015
1508	On Water	5	531	0.0440794	2015
1509	On Water	5	551	0.0421851	2015
1510	On Water	5	556	0.0411267	2015
1712	On Water	10	665	0.0379341	2017
1739	On Water	10	580	0.0439747	2017
1740	On Water	10	650	0.0330669	2017
1746	On Water	10	600	0.0335537	2017
1757	On Water	10	520	0.0346547	2017
1511	On Water	15	541	0.0395452	2015
1512	On Water	15	560	0.03628	2015
1513	On Water	15	540	0.0348683	2015
1514	On Water	15	545	0.0286672	2015
1515	On Water	15	610	0.0355552	2015
1756	On Water	15	470	0.0332686	2017
