# Supplementary material for: Field and laboratory metabolism and thermoregulation in rhinoceros auklets
Source: PeerJ. 2021 May 18;9:e11460. doi: 10.7717/peerj.11460 (PMC8139268; doi:10.7717/peerj.11460)
Supplement: Supplemental Information 2 — Body water pool was calculated from oxygen isotope enrichments. [file peerj-09-11460-s002.xlsx]

## Sheet: Sheet1
Supplemental Table 2. The details of body mass, initial injectate (moles), injectate enrichment, background enrichment, initial enrichment and increments for isotope injection. Body water pool was calculated from oxygen isotope enrichments.
ID	Body mass (g)	Initial injectate (moles)	Injectate enrichment		Background enrichment		Initial enrichment		Increments for isotope injection
			2H (ppm)	18O (ppm)	2H (ppm)	18O (ppm)	2H (ppm)	18O (ppm)	2H (ppm)	18O (ppm)
1	524	0.1752	77382.5	160979	158.232	1999.75	852.18	3456.89	693.948	1457.14
2	606	0.1768	77382.5	160979	156.222	2000.81	779.299	3305.7	623.077	1304.89
7	543	0.1717	77382.5	160979	158.515	2002.14	836.81	3433.23	678.296	1431.09
10	643	0.1702	77382.5	160979	165.768	2005.16	752.202	3253.21	586.434	1248.06
16	540	0.1684	77382.5	160979	159.471	2002.34	817.139	3401.85	657.668	1399.51
