# Supplementary material for: Field and laboratory metabolism and thermoregulation in rhinoceros auklets
Source: PeerJ. 2021 May 18;9:e11460. doi: 10.7717/peerj.11460 (PMC8139268; doi:10.7717/peerj.11460)
Supplement: Supplemental Information 3 [file peerj-09-11460-s003.xlsx]

## Sheet: Sheet1
Supplemental Table 3. The details of body mass, isotope turnover rates (hydrogen and oxygen), dilution sapce and field metabolic rates.
ID	Body mass (g)	Trip duration (h)	Initial injectate (moles)	Injectate enrichment		Background enrichment		Initial enrichment		Final enrichment		Dilution space (moles)	Turnover rate		Field metabolic rate (kJ day-1)
				2H (ppm)	18O (ppm)	2H (ppm)	18O (ppm)	2H (ppm)	18O (ppm)	2H (ppm)	18O (ppm)		2H (day-1)	18O (day-1)
8	599	23.9	0.1686	77382.5	160979	159.642	2002.04	3321.1	778.444	457.016	2533.45	20.1516	0.0380392	0.0306608	914.194
12	555	24.4	0.168	77382.5	160979	159.642	2002.04	3386	809.488	521.625	2646.24	19.1303	0.0313398	0.0239811	876.105
9	557	72.5	0.1634	77382.5	160979	159.642	2002.04	3370.87	796.339	178.205	2020.42	18.814	-	-	-
15	515	24	0.1677	77382.5	160979	159.642	2002.04	3443.52	837.37	384.402	2375.59	18.3274	0.0562659	0.0459881	1153.12
